# Supplementary material for: Moxibustion inhibits inflammation in monosodium urate crystal-induced gouty arthritis model rats through metabolomic regulation
Source: Front Mol Biosci. 2025 Mar 3;12:1433912. doi: 10.3389/fmolb.2025.1433912 (PMC11911207; doi:10.3389/fmolb.2025.1433912)
Supplement: Supplementary file 1 [file Table1.xls]

## Sheet: Sheet1
Metabolite			Mean±SD					VIP score
Num	Metabolite Name		Con(N=6)	AGA(N=6)	Mox(N=6)	Col(N=6)		VIP1	VIP2	VIP3
1	7-Ketodeoxycholic acid		6.352±0.1555*	6.623±0.1618	6.253±0.2274*	6.336±0.1781*		1.9549	1.7493	1.977
2	(5E)-3-Hydroxyhept-5-enoylcarnitine		4.888±0.02741*	4.93±0.02508	3.77±0.01655**	5.019±0.01931***		1.8821	1.8856	2.6656
3	L-DOPA n-Butyl Ester		4.844±0.02052	4.876±0.02295	4.276±0.03654**	4.919±0.02292*		1.7859	1.8288	2.1137
4	N-methylsphingosine		4.672±0.03375*	4.722±0.02006	4.264±0.04025*	4.785±0.02247**		2.0197	1.7451	2.4916
5	Imidazolone A		4.532±0.03185*	4.582±0.01879	4.197±0.1819***	4.691±0.023***		2.0666	2.0613	2.7627
6	(4E)-3-Hydroxyhex-4-enoylcarnitine		4.495±0.0264**	4.553±0.03221	4.461±0.02092***	4.63±0.02237***		2.0952	2.0409	2.4473
7	Threonic Acid		4.551±0.01585**	4.51±0.01223	4.638±0.0256***	4.463±0.02642**		2.4285	2.062	2.2844
8	Imidazoleacetic acid riboside		4.465±0.03228	4.606±0.07743	4.677±0.02525***	4.426±0.1615*		2.265	2.2377	1.8033
9	Hypoxanthine		4.37±0.02537	4.334±0.01422	4.794±0.02218***	4.271±0.03322**		1.9743	2.1382	2.3502
10	3-Oxoheptanoylcarnitine		4.082±0.07171*	4.175±0.05318	4.94±0.03173**	4.25±0.04305		1.7957	1.9082	1.8945
11	M-Xylene		3.695±0.02037	3.726±0.02257	5.02±0.03414***	3.763±0.01922*		1.7667	2.0819	2.0889
12	P-CHLOROPHENYLALANINE		8.241±0.01711	8.265±0.02012	8.296±0.01947*			1.6908	1.6043
13	PE(15:0/20:0)		6.402±0.03414*	6.318±0.05947	6.386±0.03893			1.9656	1.5165
14	Triptohypol F		6.379±0.08669*	6.247±0.06414	6.372±0.04963*			1.968	1.8654
15	Demissidine		5.971±0.06311	5.845±0.05962	6.061±0.1292**			2.1389	1.8522
16	4beta-hydroxymethyl-4alpha-methyl-5alpha-cholest-7-en-3beta-ol		5.941±0.09607	5.831±0.07241	5.965±0.04847*			1.6549	1.8616
17	3-Dehydrocholic Acid		5.715±0.2095	5.938±0.1142	5.634±0.2082*			1.6828	1.7146
18	2-Mercaptobenzothiazole		5.701±0.04381*	5.629±0.02915	5.705±0.03416**			2.0845	1.9303
19	N-Nervonoyl Asparagine		5.549±0.2519	5.234±0.1476	6.172±0.4171***			1.8372	2.0731
20	24-Methylcycloart-23-en-3beta-yl acetate		5.623±0.0762*	5.487±0.03839	5.665±0.1049**			2.2266	1.8911
21	PC(20:1(11Z)/20:4(8Z,11Z,14Z,17Z))		5.556±0.04941	5.497±0.02585	5.398±0.08621*			1.8007	1.5768
22	FAHFA(22:6(4Z,7Z,10Z,13Z,16Z,19Z)/13-O-18:2(9Z,11E))		5.331±0.2747	5.004±0.1137	5.763±0.3746**			1.8599	2.0207
23	4-Nonylphenol		5.36±0.1142	5.202±0.09608	5.474±0.1255**			1.8236	1.9443
24	Alpha-Bisabolol oxide B		5.339±0.1069	5.212±0.0883	5.373±0.04798*			1.6521	1.9012
25	Cedrol		5.351±0.1203*	5.206±0.06101	5.338±0.08004			1.8285	1.7383
26	Bredemolic acid		5.24±0.1098	5.039±0.1243	5.598±0.2738***			1.961	1.9947
27	Carpaine		5.212±0.1465	4.979±0.1231	5.675±0.3016***			1.9671	2.0783
28	Hydroxyphenylacetylglycine		5.236±0.5275	4.548±0.3613	6.028±0.5492***			1.8315	2.1055
29	Ribavirin monophosphate		5.271±0.01455**	5.24±0.01114	5.269±0.01395**			2.2899	1.902
30	Cis-Uvariamicin IB		5.244±0.4168*	4.416±0.5896	5.851±0.4054***			1.9019	2.0419
31	2-Hexadec-7-enylicosa-8,11-dienedioic acid		5.099±0.2864	4.738±0.1664	5.604±0.4318***			1.8464	1.9976
32	FAHFA(22:6(4Z,7Z,10Z,13Z,16Z,19Z)/14-O-22:6(4Z,7Z,10Z,13Z,16Z,19Z))		5.097±0.3431	4.64±0.3362	5.601±0.3739**			1.6978	2.0121
33	Glycyrrhetinic Acid		4.99±0.1707	4.756±0.1778	5.414±0.2954***			1.7013	2.0109
34	Maslinic acid		4.935±0.1869	4.693±0.1675	5.47±0.3671***			1.7196	2.0163
35	Tsugaric acid A		4.971±0.3183	4.452±0.3685	5.639±0.4059***			1.8226	2.0846
36	Exo,exo-1,8-Epoxy-p-menthane-2,6-diol		4.852±0.11	4.978±0.02837	4.87±0.0816			1.8665	1.6897
37	Chenodeoxycholylglycine		4.634±0.39	5.241±0.1719	4.696±0.5671			2.1228	1.4087
38	2-Quinolinecarboxylic acid		4.718±0.1045**	5.098±0.1934	4.692±0.1411**			2.2926	1.9595
39	5-Methoxyindoleacetate		4.764±0.1796*	5.045±0.1648	4.627±0.1861**			1.9081	1.9382
40	Vitamin K1		4.704±0.2208	4.331±0.2686	5.239±0.358***			1.8326	2.0484
41	Dichlorophenyl-bis-triazolylpropanol		4.8±0.09961***	5.156±0.1523	4.285±0.09945***			2.3936	2.3506
42	Dehydrocarpaine I		4.603±0.1634	4.339±0.1597	5.021±0.2489***			1.9098	2.1197
43	3-methoxy Limaprost		4.68±0.1002	4.55±0.06725	4.683±0.1086			1.8326	1.5267
44	Pregnanediol 3-O-glucuronide		4.441±0.2667*	4.861±0.1933	4.394±0.3091*			2.011	1.7105
45	Acetoxolone		4.522±0.07441	4.369±0.05479	4.715±0.1879***			2.2605	1.9623
46	4-Hydroxy-3-methoxy-cinnamoylglycine		4.49±0.05485	4.596±0.09208	4.362±0.1561**			1.7421	1.7332
47	Penicillic Acid		4.371±0.2629	3.999±0.1305	5.066±0.4562***			2.009	2.1055
48	Tetracos-15-enoic acid		4.382±0.1415	4.697±0.1366	4.257±0.45			2.2288	1.4323
49	(R)-2-Benzylsuccinate		4.557±0.1378	4.703±0.07667	3.921±0.5787**			1.6678	1.7486
50	Misonidazole		4.373±0.0236*	4.329±0.02958	4.379±0.02572*			1.9001	1.6977
51	Kainic acid		4.291±0.2026	4.582±0.2103	4.161±0.1741**			1.7492	1.893
52	Belinostat glucuronide		4.237±0.1469	4.707±0.2897	3.542±0.5996***			2.1366	1.9527
53	N-Acetyl-L-phenylalanine		3.996±0.09628	4.145±0.06158	4.003±0.1388			2.0349	1.4331
54	Floctafenic acid		4.056±0.01419*	4.009±0.0274	4.056±0.03622*			2.1701	1.504
55	Scopoletin		3.824±0.6238	3.125±0.161	4.865±0.7608***			1.8418	2.1026
56	Indican		3.808±0.09673	3.977±0.1215	3.697±0.174**			1.8556	1.7517
57	Dehydrocyanaropicrin		4.22±0.5925***	2.721±0.5953	4.522±0.1318***			2.3196	2.231
58	(2-Hydroxyethoxy)acetic acid		3.74±0.03791*	3.809±0.03136	3.888±0.04469*			2.1072	1.8155
59	Seryltryptophan		3.605±0.2069	3.983±0.07317	3.476±0.4533*			2.292	1.6052
60	Beta-D-ribosylnicotinate		3.609±0.5086	2.993±0.02609	4.453±0.7411***			1.9589	2.0297
61	Methoxyphenylacetic acid		4.051±0.2316	3.778±0.1765	3.148±0.5523*			1.6888	1.5643
62	(+)-Bornyl diphosphate		3.319±0.295**	3.888±0.3183	2.604±0.02856***			2.0425	2.3161
