# Supplementary material for: Moxibustion inhibits inflammation in monosodium urate crystal-induced gouty arthritis model rats through metabolomic regulation
Source: Front Mol Biosci. 2025 Mar 3;12:1433912. doi: 10.3389/fmolb.2025.1433912 (PMC11911207; doi:10.3389/fmolb.2025.1433912)
Supplement: Supplementary file 3 [file Table2.xls]

## Sheet: Sheet1
Num	Pathway Desciption	AGA vs. Con	Mox vs. AGA	Col vs. AGA
1	Nicotinate and nicotinamide metabolism		√	√
2	Glycerophospholipid metabolism	√	√	√
3	Nucleotide metabolism			√
4	Citrate cycle (TCA cycle)		√
5	Pantothenate and CoA biosynthesis		√
6	Alanine, aspartate and glutamate metabolism		√
7	Glyoxylate and dicarboxylate metabolism		√
8	Pyruvate metabolism		√
9	Tyrosine metabolism		√
