# Supplementary material for: Moxibustion inhibits inflammation in monosodium urate crystal-induced gouty arthritis model rats through metabolomic regulation
Source: Front Mol Biosci. 2025 Mar 3;12:1433912. doi: 10.3389/fmolb.2025.1433912 (PMC11911207; doi:10.3389/fmolb.2025.1433912)
Supplement: Supplementary file 5 [file Table4.xlsx]

## Sheet: ROC date sheet
Metabolite	Metab ID	AUROC	CI
2-Hexadec-7-enylicosa-8,11-dienedioic acid	metab_14618	1	[1, 1]
(R)-2-Benzylsuccinate	metab_17829	1	[1, 1]
24-Methylcycloart-23-en-3beta-yl acetate	metab_16142	1	[1, 1]
(+)-Bornyl diphosphate	metab_12970	1	[1, 1]
(5E)-3-Hydroxyhept-5-enoylcarnitine	metab_9751	1	[1, 1]
2-Mercaptobenzothiazole	metab_17440	0.9444	[0.8156, 1]
(4E)-3-Hydroxyhex-4-enoylcarnitine	metab_1634	1	[1, 1]
(2-Hydroxyethoxy)acetic acid	metab_9979	0.9167	[0.7589, 1]
2-Quinolinecarboxylic acid	metab_9587	1	[1, 1]
3-Dehydrocholic Acid	metab_13737	0.8889	[0.6605, 1]
4beta-hydroxymethyl-4alpha-methyl-5alpha-cholest-7-en-3beta-ol	metab_16145	0.9722	[0.8952, 1]
3-methoxy Limaprost	metab_16834	0.8611	[0.5835, 1]
7-Ketodeoxycholic acid	metab_14611	0.9167	[0.7377, 1]
4-Nonylphenol	metab_14356	1	[1, 1]
Alpha-Bisabolol oxide B	metab_16498	1	[1, 1]
4-Hydroxy-3-methoxy-cinnamoylglycine	metab_12874	0.9444	[0.8156, 1]
Acetoxolone	metab_16493	1	[1, 1]
3-Oxoheptanoylcarnitine	metab_1835	0.9167	[0.7377, 1]
5-Methoxyindoleacetate	metab_8002	0.9722	[0.8952, 1]
Hydroxyphenylacetylglycine	metab_12503	0.9722	[0.8952, 1]
Chenodeoxycholylglycine	metab_13672	0.8056	[0.4807, 1]
Glycyrrhetinic Acid	metab_14244	1	[1, 1]
Beta-D-ribosylnicotinate	metab_12500	0.9444	[0.8156, 1]
Demissidine	metab_16390	0.9722	[0.8952, 1]
FAHFA(22:6(4Z,7Z,10Z,13Z,16Z,19Z)/14-O-22:6(4Z,7Z,10Z,13Z,16Z,19Z))	metab_16135	1	[1, 1]
Cedrol	metab_15950	0.8889	[0.6605, 1]
Imidazoleacetic acid riboside	metab_11412	1	[1, 1]
FAHFA(22:6(4Z,7Z,10Z,13Z,16Z,19Z)/13-O-18:2(9Z,11E))	metab_16016	1	[1, 1]
Dehydrocarpaine I	metab_14266	1	[1, 1]
Belinostat glucuronide	metab_13017	0.9722	[0.8952, 1]
Bredemolic acid	metab_16351	0.9722	[0.8952, 1]
Floctafenic acid	metab_19465	0.8889	[0.6605, 1]
Imidazolone A	metab_1699	1	[1, 1]
Dehydrocyanaropicrin	metab_17943	1	[1, 1]
Hypoxanthine	metab_2258	1	[1, 1]
Dichlorophenyl-bis-triazolylpropanol	metab_15717	1	[1, 1]
Carpaine	metab_16300	1	[1, 1]
Cis-Uvariamicin IB	metab_14517	1	[1, 1]
Exo,exo-1,8-Epoxy-p-menthane-2,6-diol	metab_17373	0.8333	[0.5536, 1]
Misonidazole	metab_11858	0.9167	[0.7377, 1]
N-Nervonoyl Asparagine	metab_14453	1	[1, 1]
Penicillic Acid	metab_10396	0.9722	[0.8952, 1]
Indican	metab_18227	0.9444	[0.8156, 1]
PC(20:1(11Z)/20:4(8Z,11Z,14Z,17Z))	metab_14845	0.8889	[0.6605, 1]
Pregnanediol 3-O-glucuronide	metab_13762	0.8889	[0.6941, 1]
Maslinic acid	metab_16315	1	[1, 1]
P-CHLOROPHENYLALANINE	metab_445	0.8889	[0.6605, 1]
N-Acetyl-L-phenylalanine	metab_8915	0.8333	[0.5948, 1]
M-Xylene	metab_1192	0.9444	[0.8156, 1]
PE(15:0/20:0)	metab_14544	0.8056	[0.5411, 1]
Methoxyphenylacetic acid	metab_18533	0.9444	[0.8156, 1]
Scopoletin	metab_2139	0.9722	[0.8952, 1]
Ribavirin monophosphate	metab_19455	0.9444	[0.8156, 1]
L-DOPA n-Butyl Ester	metab_9812	0.9444	[0.8156, 1]
Kainic acid	metab_8689	0.9444	[0.8156, 1]
N-methylsphingosine	metab_1974	1	[1, 1]
Triptohypol F	metab_10747	0.9722	[0.8952, 1]
Tetracos-15-enoic acid	metab_14592	0.8333	[0.5067, 1]
Vitamin K1	metab_20579	1	[1, 1]
Tsugaric acid A	metab_10699	1	[1, 1]
Threonic Acid	metab_10643	1	[1, 1]
Seryltryptophan	metab_18200	1	[1, 1]
